# Supplementary material for: Tead4 and Tfap2c generate bipotency and a bistable switch in totipotent embryos to promote robust lineage diversification
Source: Nat Struct Mol Biol. 2024 May 24;31(6):964–76. doi: 10.1038/s41594-024-01311-9 (PMC11189297; doi:10.1038/s41594-024-01311-9)
Supplement: Supplementary file 3 — Quantifications for Fig. 1. [file 41594_2024_1311_MOESM3_ESM.xlsx]

## Sheet: Fig.1e
Ezrin only	TTRhoA
11	9
21	15
26	4
16	27
8	8
21	4
3	11
28	14
	16
30	0
17	0
10	8
11	6
6	14
2	3
26	0
10
9
7
26
