# Supplementary material for: Tead4 and Tfap2c generate bipotency and a bistable switch in totipotent embryos to promote robust lineage diversification
Source: Nat Struct Mol Biol. 2024 May 24;31(6):964–76. doi: 10.1038/s41594-024-01311-9 (PMC11189297; doi:10.1038/s41594-024-01311-9)
Supplement: Supplementary file 4 — Quantifications for Fig. 2. [file 41594_2024_1311_MOESM4_ESM.xlsx]

## Sheet: Fig.2c and 5h
Ezrin	Tfap2c+Tead4+RhoA	Tfap2c
1.32952	3.49119	3.24981
	10.8063	6.46265
3.2769
	9.78052
		5.08916
-0.165054	2.95907
		6.97546
1.27928	9.00418
0.450457	8.72669	1.08399
1.01827	4.97215
	7.04616
		12.9561
0.293143
		4.63844
0.917972
		4.11484
0.426354
		2.18195
0.813596
6.22823
0.935295

## Sheet: Fig.2f
polar-Rhoatt	apolar-rhoatt	polar-ctrl	apolar-ctrl
1.55116	1
	1.85642
2.09883
	1.37175
	1.57767
	0.899091
	0.965672
1.6909	1.29388
1.63241
2.12389
2.44271
2.02493
2.07943	0.75119
	0.527603
1.8295
2.41909
2.57492
	0.855385
1.70853
	0.781142
	1.04069
	1.05067
1.99205
1.4215	1.05156
2.11429
	1.21333
1.85911
	1.83644
1.5561
	1.28946
2.30794
	1.15831
2.03236
	0.907839
1.98258
2.15913	1.33248	1.87046
2.23459	1.02645	2.67258
	0.818638
	1.23047
1.99929
1.56827
			1.72404
1.5997	1.55109
			1.51406
1.9811	0.978713
			1.3374
2.10657
	1.45691		1.93799
1.63656	1.17474	1.8549
			1.09038
1.50964	1.03542
			1.42619
	1.63944	1.26876
1.39509			1.21889
		1.46833
	1.17132
			1.4814
	1.80838	1.76817
			1.42934
	0.912655	1.58533
			1.41071
		1.78693
	1.00293		1.32757
		1.47862
	0.854359		1.69511
		1.70579
		1.34984	1.25329
	1.16295	1.42031	2.20269
	1.43052		1.53284
	1.81061
			1.51451
	0.949909
			1.94858
	1.06368		1.73938
	1.09152		1.77046
	0.992243		1.255
	0.855135
			1
			1.65096
			1.46602
			1.44194
			1.39611
			1.30369
			1.37137
			1.81405
			1.35249
			2.15209
			1.72941
			0.996835
			1.10088

## Sheet: Fig.2h
Control	TTRhoA
0.922612
0.826607	1.92674
0.992911
	1.00349
1.24726
	2.18399
	2.34442
	2.51031
2.17202
	1.48642
1.53392	3.39737
	2.21745
	1.45689
	1.60797
1.45392	2.1129
