# Supplementary material for: Tead4 and Tfap2c generate bipotency and a bistable switch in totipotent embryos to promote robust lineage diversification
Source: Nat Struct Mol Biol. 2024 May 24;31(6):964–76. doi: 10.1038/s41594-024-01311-9 (PMC11189297; doi:10.1038/s41594-024-01311-9)
Supplement: Supplementary file 5 — Quantifications for Fig. 3. [file 41594_2024_1311_MOESM5_ESM.xlsx]

## Sheet: Fig.3a
dsGFP	dsTfap2c	dsTead4	dsTfap2c+dsTead4
7.18028	2.35719	1.44065	1.5544
7.01763	2.08248	3.22605	3.12941
3.12511		1.05063	0.509244
2.2753		1.08466	1.49655
2.74815	4.38084		1.26414
	1.55976

## Sheet: Fig.3d
dsGFP	dsTfap2c+dsTead4
0.0211254	0.00676051
0.0810292	0.0159976
0.0333558	0.00509527
0.0306074	0.0113549
0.0138753	0.0119559
0.0142679	0.0116119
0.112086	0.0381071

## Sheet: Fig.3f
Ezrin only	Tead4	Tfap2c	Tfap2c+Tead4	Tfap2c+Tead4+RhoA-Q63L
0.727679	0.845361	1.58865	1.39039	1.76232
1.65584
	1.58824		1.52443
0.885714		2.30939		3.62445
1.39474	1.65179		2.36568
		1.52632		1.16006
0.602151
	1.73366		2.04113
0.962963		1.25225		1.55833
0.258064			3.5956
	1.52941	1		2.19902
3.325
			1.13248
0.96875	1.06168	2.7962	13.4895
			2.92733
1.44444			9.17656	3.80723
	1.00152	1.14397	1.92779
1.02705			2.35818	2.25564
			2.90842
	1.00798	2.65949		6.13889
				0.35206
		1.25843
				5.25
		1.31569		3.57812
				4.92208
		1.44188
		4.09725		0.872181
		1.33204
		4.73274		0.714286
		2.37795
		1.57048		1.76191
				2.05594
				1.37256
				7.10095
				1.98249
				0.762128

## Sheet: Fig.3h
mins	RHOATT-Injected							RHOATT-noninjected							RHOATT+RHOAi-injected							RHOATT+RHOAi-non-injected
30	0.00679964	0.00521329	0.00256904					-2.27968e-09	-3.08421e-09	-1.78443e-09					0.00204704	0.00289002	-0.000593445	0.00560716	-0.00267013	0.417597		4.17936e-09	4.22295e-08	3.56468e-09	3.38311e-08	3.86094e-09	1.61088e-09
60	0.00542782	0.00317907	0.00199569					-0.00107393	-0.0013768	-0.00112512					-0.00109671	0.00679614	-0.00365823	0.00298157	-0.000164613	0.338963		-0.00163764	-0.000678277	0.000151709	0.00268985	0.00251139	0.00361998
90	0.00481271	0.00436169	0.00155828					-0.00201825	-0.000990538	-0.00071461					-0.00152562	0.0101559	-0.00207659	0.0016109	0.000158403	0.00312374		-0.00295786	-0.00116939	0.00045449	0.00309976	0.00283516	0.0028658
120	0.00487188	0.00519309	0.00260762					-0.00213495	-0.00240655	-0.000457843					-0.0011118	0.0127678	-0.00294296	0.00188819	-0.000236988	0.00155419		-0.00217822	-4.81259e-05	8.86232e-05	0.00214118	0.00243884	0.00387875
150	0.00506015	0.00762079	0.00341992					-0.00216426	-0.00325891	-0.000464177					-0.000335448	0.0147376	-0.00344895	0.00239067	-0.000242555	0.000419435		1.5684e-05	0.000460393	-0.000286413	0.00267801	0.00243326	0.00108026
180	0.00586489	0.0100238	0.00306231					-0.00225657	-0.00336062	-0.00143869					-0.000843969	0.0176726	-0.00352642	0.00332971	-0.00433068	0.00879915		-0.00238275	0.00208213	-0.00161047	0.00277473	-0.00166445	0.00352076
210	0.0052356	0.0154644	0.00270455					-0.00229073	-0.00139124	-0.00146856					1.48537e-06	0.0200941	-0.00228541	0.00274049	-0.000548653	0.0095112		0.000201485	0.00248057	-0.000546158	0.0027551	0.00212645	3.40377
240	0.00519209	0.0152569	0.00291686					-0.00190581	-0.00217858	-0.00106722					-0.00048705	0.0230942	-0.00275319	0.00332517	-0.000976915	0.0105142		-4.40577e-06	0.00351497	-0.000169513	0.00282854	0.00169718	0.00241568
270	0.00647495	0.0186395	0.00288019					-0.001322	-0.00175232	-0.00206405					-0.000374443	0.0261926	-0.00277751	0.00225756	-0.000632106	0.0121641		-8.67055e-05	0.00431179	-0.000724037	0.00272448	0.0020428	0.00371853
300	0.0052888	0.0189686	0.00338455					-0.0015902	-0.00225073	-0.00134104					-0.000755157	0.0276512	-0.00286999	0.00513732	-0.000615416	0.0117527		-0.00117931	0.00306329	0.000430533	0.0020388	0.00205953	0.00322555
330	0.00709981	0.0216928	0.00417048					-0.00139473	-0.00194755	-0.000452573					-0.000867049	0.0333065	-0.00217854	0.00698837	-0.000409538	0.0152733		-0.000706118	0.00707164	-8.46791e-05	0.0040735	0.00226589	0.00459602
360	0.00686199	0.0236755	0.0043419					-0.00126318	-0.00252286	-0.00099232					-0.00082331	0.0344155	-0.00220275	0.00523086	-0.000259256	0.0146056		0.000507807	0.00339329	-4.50881e-05	0.00233586	0.00241652	0.0047118
390	0.00803552	0.0243941	0.0028914					-0.00162881	-0.00117296	-0.00168463					-0.00119884	0.0390975	-0.000876524	0.00595554	-0.000459623	0.0166062		-0.00191548	0.0023302	0.000751442	0.00174223	0.00221568	0.0052103
420	0.00905895	0.026289	0.00472602					-0.00128374	-0.000740016	-0.000784926					-0.0020616	0.0424184	-0.00213957	0.00899648	0.000492751	0.019102		-0.00142809	0.00298064	5.6591e-05	0.00242509	0.00317029	0.00676532
450	0.0115164	0.0269282	0.00233215					-0.0011274	-0.00164183	-0.00279281					0.000131972	0.048781	-0.00228118	0.00725124	0.000788253	0.0215172		-0.000428637	0.00510873	-0.0005732	0.00131416	0.00346649	0.00653939
480	0.0141561	0.0296691	0.00445414					-0.00145371	-0.000781431	5.05135e-05					-0.00121345	0.0566694	-0.0030988	0.0082744	0.000927695	0.0187927		-0.000350531	0.00385966	-0.000236312	0.00196642	0.00360625	0.00585498
510	0.0206536	0.0301157	0.00484082					-0.00193051	5.76498e-05	-0.000530034					-0.00150102	0.060963	-0.00358017	0.0109182	-0.000481882	0.0189115		-0.000935326	0.00259162	-0.00168302	0.00284845	0.00219337	0.00658687
540	0.0160931	0.0322204	0.00390751					-0.00256301	-0.00131381	-0.001126					2.12093e-06	0.0678593	-0.00307933	0.0115616	0.000515047	0.0475209		-0.000393146	0.0044094	-0.00101515	0.0032792	0.00319264	0.00578959
570	0.0165264	0.033446	0.00460971					-0.00174104	-0.00111987	-0.00150708					-0.00196416	0.0680511	-0.00057954	0.0115713	-0.000348317	0.0488513		-0.00103329	0.00458902	0.000551092	0.002283	0.00232725	0.00847115
600	0.0190189	0.0334532	0.00507853					-0.00229547	-0.000514982	-0.00119293					-0.000598986	0.0777784	-0.000511335	0.010474	-0.000576472	0.0535804		-0.00110122	0.00206252	0.000614413	0.00097839	0.00209856	0.00911573
630	0.019354	0.0317429	0.00471303					-0.00273834	-0.00133295	-0.000247232					-0.000408491	0.078714	0.000515975	0.0112397	-0.000331619	0.0571111		0.000742538	0.00451122	0.00100388	0.0032078	0.00234399	0.0110542
660	0.0188515	0.0309326	0.00629976					-0.00179434	-0.00380773	0.00099779					-0.00082857	0.0920356	-0.000108472	0.0112102	0.000308835	0.0570598		-0.000750589	0.00421939	-0.000712407	0.00257982	0.00298594	0.00842568
690	0.0194655	0.0301566	0.0051217					-0.00158046	-0.00247804	-0.00159856					-0.000512022	0.0895762	-0.00088458	0.0141016	0.000704605	0.0522376		-5.24911e-06	0.00389372	-0.000796989	0.00203426	0.00338264	0.00460548
720	0.0308262	0.0326269	0.00361763					-0.00174066	-0.0017091	-0.00164584					-0.00167663	0.103731	-0.00019935	0.012316	-0.000108933	0.0715312		-0.00216873	0.00485635	0.000127177	0.000793572	0.0025672	0.0143387
750	0.0315705	0.0322191	0.00309993					-0.000982017	-0.00277602	-0.0030167					-0.00137425	0.0930192	-0.002286	0.0138899	0.000659998	0.0526314		-0.000871989	0.00537113	-0.000310202	0.00415742	0.00333793	0.0111325
780	0.0351505	0.0357476	0.00479411					-0.000679052	-0.00240479	-0.00133007					-0.000163019	0.108526	-0.000664595	0.0145453	0.000431439	0.0608207		0.000564435	0.00462735	0.000206854	0.00137229	0.00310883	0.0143715
810	0.0375525	0.0363033	0.00380939					-0.00100513	-0.00148602	-0.001341					-0.00176434	0.114849	-0.000218372	0.0152913	0.00105601	0.0799383		-0.00165226	0.00653841	0.000934705	0.00216623	0.00373487	0.0173689
840	0.0387569	0.039607	0.00506287					-0.000471146	-0.00381303	-0.000662876					-0.000506257	0.120218	0.000826154	0.0138659	0.000464881	0.0779731		0.0003276	0.00791847	0.00380557	0.00149426	0.00314235	0.0198223
870	0.0455616	0.0350727	0.0051684					-0.000421854	-0.00844375	-0.000904538					-0.000397986	0.125671	0.00161939	0.0130673	-0.000186883	0.0788911		-0.00115926	0.00724201	0.00403228	0.00415399	0.00248906	0.0205205
900	0.0506753	0.0379071	0.00649659					0.000676003	-0.00805199	0.000356705					0.000745672	0.133356	0.00156288	0.0107817	0.000676725	0.0803752		0.00217163	0.009236	0.00438512	0.00233025	0.00335469	0.0238485
930	0.0609715	0.0431517	0.00628014					0.00241353	-0.00230684	-0.0012725					-0.0013552	0.146167	0.00382031	0.0170923	-0.000442929	0.0897346		0.000563784	0.0093495	0.0061154	0.00374921	0.00223242	0.0237479
960	0.0622432	0.0391587	0.0059562					0.00247404	-0.00187181	-0.00015032					-0.000291972	0.149808	0.00395873	0.0157234	0.000637695	0.0883195		0.00150219	0.0104359	0.00813967	0.00243294	0.00331557	0.0214342
990	0.0593212	0.0348436	0.00627821					0.00373562	-0.000779423	-0.00187346					0.000693517	0.150438	0.00498309	0.0145848	0.000347843	0.0957264		0.0022687	0.00967798	0.00930642	0.00224763	0.00302504	0.0259662
1020	0.0609476	0.0341889	0.00746231					0.00518228	-0.00118168	-0.000349538					-0.000774729	0.150527	0.00451814	0.0181636	0.000916538	0.0984993		0.00229651	0.0104672	0.009244	0.0049775	0.00359507	0.0279559
1050	0.0626505	0.0373282	0.00887011					0.00499938	0.000570983	0.000963583					-0.00111146	0.151163	0.00651957	0.01784	0.000933273	0.1021		0.00171927	0.00940355	0.0125811	0.00419011	0.00361184	0.0303787
1080	0.0671662	0.0382123	0.0068926					0.00541305	0.00185172	-0.0012063					-0.000385257	0.155748	0.00869864	0.0193092	6.92772e-05	0.146944		0.00107667	0.00958579	0.0147338	0.00614545	0.00274582	0.0193642
1110	0.0806566	0.0439505	0.00888994					0.00756019	0.00426301	-0.000849642					-0.000152336	0.162982	0.00925247	0.0205433	-0.000754482	0.141798		0.00234113	0.0115347	0.0154476	0.00449367	0.00192014	0.0194992
1140	0.0716335	0.0261148	0.00718411					-0.00165599	-0.000564406	-0.00419369					0.00424414	0.180453	0.0143898	0.0250414	0.136102	0.140147		0.00674889	0.0132836	0.023542	0.00376833	0.0478331	0.0195842
1170	0.0831477	0.031402	0.00719476					-0.00165172	0.00128189	-0.00391269					0.00406029	0.180437	0.0153839	0.0262431	0.135635	0.143195		0.0077013	0.0133483	0.0233542	0.00615985	0.0473983	0.0191549
1200	0.0855387	0.032329	0.00742466					-0.00141931	0.00148566	-0.00351029					0.00391288	0.17687	0.0149823	0.0273609	0.136532	0.146508		0.0072851	0.015007	0.022934	0.00549395	0.0482334	0.0195628
1230	0.0617785	0.0231114	0.00854582					0.000393906	0.0025676	-0.00191735					0.00334505	0.172032	0.0155865	0.0257133	0.137137	0.150121		0.00875673	0.0121904	0.0241326	0.00479644	0.0487966	0.0221039
1260	0.0707527	0.0254619	0.00852626					0.000191412	0.00127454	-0.00265703					0.00504847	0.172139	0.0153195	0.0272833	0.135535	0.151202		0.0100312	0.0129013	0.0237778	0.0053446	0.0473055	0.0219658
1290	0.0728754	0.0296689	0.00977654					0.00113774	0.000641625	-0.000777527					0.00357669	0.177593	0.0163886	0.028773	0.136707	0.150643		0.00728519	0.0115061	0.0261668	0.00480372	0.0483959	0.0243753
1320	0.0855863	0.0262416	0.00886646					0.0040445	0.00321338	-0.00150584					0.00296186	0.163948	0.0170215	0.0295787	0.138011	0.147391		0.00741521	0.0110737	0.025865	0.00615756	0.0496104	0.0247519
1350	0.0915031	0.0261102	0.00864178					0.00336555	0.00438245	-0.000754296					0.00497795	0.184255	0.017337	0.0323409	0.137437	0.130867		0.00920468	0.0125143	0.0275259	0.00899321	0.0490755	0.0283691
1380	0.10706	0.0238738	0.00840321					0.0114701	0.00464871	-0.000542594					0.00307613	0.176123	0.018791	0.0317515	0.136121	0.14212		0.00950408	0.0121356	0.026406	0.00711447	0.0478505	0.0235276
1410	0.103266	0.0278302	0.0114828					0.00936789	0.00765116	-0.00128527					0.00460255	0.18731	0.0179224	0.0349815	0.137318	0.161196		0.0092742	0.0135234	0.0287031	0.00888252	0.0489651	0.0218631
1440	0.117215	0.0330002	0.0128816					0.00961528	0.00961893	5.8184e-05					0.00622277	0.183897	0.0178546	0.0375107	0.136563	0.164811		0.0120888	0.0144108	0.0269466	0.00915996	0.0482624	0.0237613
1470	0.126761	0.0323516	0.0120327					0.0097801	0.00602867	-0.00103175					0.00563045	0.18903	0.0177992	0.0409376	0.136981	0.165818		0.0119925	0.0146273	0.0250811	0.012948	0.0486514	0.0244701
1500	0.149355	0.0359862	0.0142442					0.0112024	0.0092108	0.00112144					0.0082232	0.192611	0.0178421	0.0423752	0.13833	0.171347		0.0114533	0.0164311	0.0285989	0.0128248	0.0499072	0.0259806
1530	0.164489	0.0326852	0.0170886					0.0120841	0.00896189	0.00556668					0.00817622	0.192146	0.0169723	0.0438904	0.13893	0.174539		0.0139213	0.0158551	0.0327333	0.016045	0.0504662	0.028812
1560	0.174736	0.0509318	0.0189746					0.0140026	0.0137706	0.00663178					0.00938467	0.19756	0.020864	0.0488167	0.13778	0.174467		0.0160361	0.0169699	0.0333552	0.018796	0.0493953	0.0318169
1590	0.1831	0.0603057	0.0191099					0.0171674	0.0161864	0.0090887					0.0114118	0.20004	0.020498	0.0543955	0.136114	0.229343		0.0154807	0.0202919	0.0341374	0.0233922	0.0478447	0.0347328
1620	0.146194	0.0661501	0.0215053					0.0146328	0.0184243	0.0129018					0.0115573	0.201996	0.0229922	0.0579287	0.13576	0.241921		0.013987	0.0204967	0.0367795	0.025481	0.0475142	0.0347804
1650	0.167268	0.0654068	0.0244442					0.0152125	0.0209303	0.0165603					0.0128619	0.206891	0.0223629	0.0621139	0.137156	0.21606		0.0157209	0.0242411	0.035311	0.0281746	0.048814	0.0354848
1680	0.16028	0.0758757	0.0275148					0.0292533	0.0248235	0.016301					0.0169181	0.194176	0.0196985	0.0604293	0.136806	0.205359		0.0191234	0.0263199	0.0411658	0.0328323	0.0484888	0.0361991
1710	0.166934	0.083084	0.0335554					0.02091	0.0250523	0.023041					0.0177191	0.210082	0.0220148	0.0734344	0.137137	0.209517		0.0206869	0.0319411	0.0438033	0.0379779	0.0487966	0.0444491
1740	0.176342	0.0819298	0.0358047					0.0229879	0.0283083	0.0428421					0.0220709	0.209473	0.023938	0.0790616	0.137	0.21342		0.0224999	0.0354445	0.049133	0.0443152	0.0486688	0.0441747
1770	0.186884	0.0833473	0.0375553					0.0271586	0.0323529	0.0540889					0.0240893	0.206903	0.027456	0.0869218	0.137724	0.214185		0.0239383	0.0282216	0.049285	0.0478787	0.0493429	0.0514643
1800	0.197822	0.073538	0.0428096					0.0278585	0.0370938	0.0561712					0.0265462	0.237986	0.0280371	0.0919605	0.137199	0.224625		0.0265998	0.0282174	0.0493015	0.0551196	0.0488547	0.0506941
1830	0.206174	0.0835843	0.0522947					0.0274525	0.0429755	0.0333909					0.0330684	0.245861	0.0292874	0.0951069	0.136351	0.217815		0.0315294	0.0317239	0.0554349	0.0626738	0.0480651	0.0539319
1860	0.232819	0.0870011	0.051088					0.0240725	0.0428496	0.0283013					0.0352467	0.250602	0.0333703	0.110546	0.138399	0.202394		0.0343208	0.0333761	0.0600817	0.0729082	0.0499712	0.0517744
1890	0.2274	0.0937804	0.0595812					0.0235707	0.0445501	0.0366392					0.0398816	0.27932	0.0251137	0.118677	0.137068	0.194453		0.036209	0.0318337	0.0595773	0.0790683	0.0487327	0.0549799
1920	0.276713	0.100036	0.0632167					0.0303905	0.0488152	0.0766551					0.0405467	0.277882	0.0363636	0.143864	0.135809	0.186766		0.0362557	0.0396937	0.0699749	0.0802376	0.0475606	0.054648
1950	0.28243	0.112426	0.0622445					0.0422689	0.0559684	0.0879617					0.0482305	0.278466	0.0406065	0.151364	0.13783	0.18985		0.0412661	0.0451301	0.0712078	0.0923452	0.0494418	0.0568607
1980	0.292048	0.116521	0.0684649					0.0366008	0.062889	0.0935753					0.0517652	0.26978	0.0476469	0.164526	0.137936	0.193714		0.0431839	0.0515477	0.0721861	0.107762	0.0495406	0.0570165
2010	0.302259	0.139044	0.0752622					0.0434899	0.0657915	0.0972959					0.0547607	0.282931	0.0501717	0.167404	0.136987	0.199851		0.0453626	0.0601369	0.0778483	0.114688	0.0486572	0.058442
2040	0.319744	0.151862	0.0781137					0.0607196	0.0768583	0.103526					0.0610169	0.287563	0.0498054	0.16624	0.13853	0.196824		0.047624	0.0711324	0.0849887	0.124227	0.0500934	0.0600535
2070	0.311196	0.171184	0.0852709					0.0759682	0.0815139	0.117199					0.0681001	0.290654	0.052343	0.177115	0.136195	0.19301		0.0493959	0.0818544	0.0938935	0.132726	0.0479201	0.0636396
2100	0.32143	0.172781	0.0970279					0.101702	0.0889429	0.123467					0.0713228	0.27525	0.0599846	0.191319	0.136601	0.195495		0.0531606	0.089305	0.105989	0.139315	0.0482972	0.0635854
2130	0.344826	0.188427	0.105772					0.114955	0.0883852	0.136579					0.0786683	0.291398	0.0651749	0.198247	0.137693	0.194167		0.06022	0.0990842	0.111903	0.149008	0.0493138	0.0687294
2160	0.350993	0.211473	0.120686					0.125562	0.0951831	0.143274					0.0873213	0.286765	0.0663578	0.20536	0.136333	0.199989		0.0673313	0.109239	0.128168	0.156784	0.0480477	0.0661185
2190	0.37575	0.219216	0.128529					0.1199	0.0994788	0.152899					0.0944364	0.312873	0.0705062	0.221407	0.13566	0.193697		0.0715665	0.120671	0.126388	0.154131	0.0474214	0.0689536
2220	0.388721	0.266527	0.145769					0.100009	0.113426	0.164593					0.0999278	0.305671	0.0746576	0.229461	0.136919	0.197192		0.0756199	0.13363	0.137446	0.164996	0.0485933	0.0692845
2250	0.359255	0.286593	0.165376					0.104139	0.129585	0.176733					0.104569	0.300259	0.0780293	0.237268	0.136987	0.199308		0.0832638	0.150536	0.147845	0.168881	0.0486572	0.0750825
2280	0.448118	0.310638	0.185306					0.159679	0.146738	0.192176					0.113637	0.287473	0.0850812	0.249633	0.136944	0.200336		0.0892829	0.156853	0.158274	0.174785	0.0486166	0.0769988
2310	0.465871	0.332814	0.227165					0.155029	0.190578	0.206435					0.120154	0.205262	0.0902292	0.266274	0.136389	0.20868		0.0952868	0.165867	0.169744	0.180285	0.0480999	0.0802854
2340	0.49176	0.360019	0.246111					0.170292	0.216252	0.224776					0.137391	0.302112	0.0987139	0.279577	0.136657	0.215388		0.104498	0.176898	0.184262	0.191247	0.0483495	0.0868788
2370	0.360888	0.393602	0.301895					0.211665	0.267223	0.250804					0.154266	0.303644	0.108655	0.309816	0.137593	0.19422		0.114803	0.186896	0.203179	0.198257	0.0492208	0.0875278
2400	0.558959	0.428975	0.337666					0.245555	0.316848	0.276207					0.167097	0.30784	0.119561	0.323531	0.135722	0.247929		0.122147	0.188314	0.22597	0.219066	0.0474794	0.0881053
2430	0.595763	0.44734	0.422216					0.311372	0.333272	0.352525					0.175559	0.342473	0.124707	0.32866	0.135243	0.25596		0.129056	0.196335	0.246322	0.221352	0.0470333	0.0905431
2460	0.615938	0.451851	0.491838					0.274388	0.359922	0.307491					0.188881	0.343674	0.128474	0.337199	0.136887	0.239157		0.133443	0.194482	0.272795	0.239544	0.0485643	0.0935266
2490	0.53902	0.49702	0.55271					0.260879	0.361123	0.48233					0.192656	0.349951	0.130238	0.338706	0.135287	0.226428		0.140037	0.222045	0.284693	0.235378	0.0470738	0.0995539
2520	0.488149	0.550987	0.535198					0.293595	0.397187	0.425934					0.188567	0.34456	0.140345	0.320764	0.134826	0.200326		0.137925	0.221667	0.299853	0.234568	0.0466453	0.095614
2550	0.548628	0.534064	0.615462					0.312854	0.417859	0.459614					0.203283	0.362512	0.14021	0.350527	0.135554	0.245798		0.151809	0.226539	0.296545	0.214705	0.0473229	0.101721
2580	0.602259	0.688051	0.604447					0.306429	0.518789	0.477824					0.180442	0.319073	0.142547	0.350768	0.136707	0.235579		0.152194	0.224015	0.30687	0.23091	0.0483959	0.0973349
2610	0.461106	0.612188	0.640055					0.362535	0.551272	0.554269					0.215138	0.347022	0.129952	0.366711	0.135019	0.26058		0.173625	0.217121	0.362514	0.251092	0.0468248	0.0995431
2640	0.457336	0.738132	0.653939					0.429654	0.534449	0.500619					0.21429	0.346907	0.13401	0.422611	0.13599	0.256422		0.160205	0.219837	0.38133	0.24663	0.0477287	0.0985279
2670	0.517595	0.798512	0.930629					0.409902	0.623074	0.553545					0.247235	0.347506	0.185434	0.406456	0.13599	0.264562		0.153915	0.217185	0.389911	0.238032	0.0477287	0.0988664
2700	0.568132	0.778374	0.968266					0.392682	0.71582	0.628098					0.25079	0.322037	0.186393	0.415725	0.134559	0.259289		0.161195	0.210194	0.414763	0.229196	0.0463965	0.096727
2730	0.655296	0.827611	1.11733					0.34513	0.762746	0.76777					0.250724	0.333512	0.186066	0.424558	0.135903	0.273167		0.149371	0.201773	0.431517	0.228438	0.0476475	0.096197
2760	0.834441	0.844116	1.28562					0.527451	0.545622	0.898055					0.263592	0.332315	0.195389	0.505741	0.135716	0.252719		0.178947	0.215108	0.477296	0.248354	0.0474736	0.0914449
	0.943017	0.884538	1.39966					0.612537	0.564103	1.03899					0.263081	0.329755	0.188871	0.481679	0.135579	0.262456		0.17761	0.22271	0.500662	0.247437	0.0473461	0.0901918
	0.947833	0.949746	1.47575					0.704689	0.719557	0.892476					0.259565	0.326539	0.200398	0.498646	0.135063	0.271895		0.205467	0.227571	0.665984	0.2533	0.0468653	0.0901534
	0.95824	0.927284	1.29559					0.876324	0.789886	1.16978					0.255187	0.321379	0.269437	0.487816	0.134733	0.299475		0.212472	0.218962	0.684814	0.246635	0.0465585	0.0872583
	1.06934	0.927216	1.79244					1.01454	0.84239	1.45686					0.257028	0.354602	0.307121	0.473873	0.137162	0.304861		0.212363	0.215253	0.744524	0.251845	0.0488198	0.0866288
	0.995978	1.15915	1.62548					0.903412	0.947549	1.48321					0.2527	0.365905	0.315885	0.474345	0.136488	0.310688		0.217488	0.220754	0.803486	0.243102	0.0481928	0.09066
	1.2205	1.26787	2.10357					0.939544	1.05622	1.40989
	1.21703	1.03358	2.11255					1.05585	1.23656	1.64073
	1.22043	1.12028	1.80235					1.28338	1.4216	1.48168
	1.18556	1.32459	1.73806					1.46348	1.32233	1.45917
	1.20576	1.3749	2.18509					1.45162	1.6739	1.61417
	1.26202	2.17006	2.31901					1.45874	1.40501	1.97128
	1.54001	2.67959	2.28653					1.40537	2.06637	2.06428
	1.66763	2.43058	2.66156					1.49432	1.87193	1.97131
	1.60953	2.62741	2.4736					1.55845	1.90288	1.62352
	1.3677	2.76263	2.92767					1.5443	1.78034	1.72111
	1.42781	2.79522	2.65792					1.51577	1.8338	1.70153
	1.69259	2.79451	2.26877					1.47346	1.79992	1.4296
	1.86423	3.02763	2.36276					1.58952	2.14489	1.59017
	2.23007	3.12487	2.29207					1.7024	1.85175	1.62849
	2.18792	3.25884	2.24954					1.62855	2.52102	1.1752
	2.31872	2.56847	2.50664					1.62452	2.50097	1.23391
	2.25005	2.16263	2.41366
	1.88432	2.31768	2.51749
	1.59798	2.58843	2.2982
