# Supplementary material for: Tead4 and Tfap2c generate bipotency and a bistable switch in totipotent embryos to promote robust lineage diversification
Source: Nat Struct Mol Biol. 2024 May 24;31(6):964–76. doi: 10.1038/s41594-024-01311-9 (PMC11189297; doi:10.1038/s41594-024-01311-9)
Supplement: Supplementary file 6 — Quantifications for Fig. 4. [file 41594_2024_1311_MOESM6_ESM.xlsx]

## Sheet: Fig.4a
Nanog
dsGFP	dsTfap2c	dsTead4	dsTfap2c+dsTead4
26.6961	6.25134	35.0756	11.7677
27.6827	5.47549	50.4793	8.29322
55.2327	11.9112	36.9731	16.2869
25.24	10.7883	19.1266	31.9941
27.9046			25.6039
Pou5f1
dsGFP	dsTfap2c	dsTead4	dsTT
40.5054	20.3389	31.3288	11.7608
30.0221	21.1884	31.602	10.7574
16.953			8.71564
38.8697	11.5538	45.7865	13.3109
39.2062	16.5654	44.0884	30.5328
Klf5
dsGFP	dsTfap2c	dsTead4	dsTT
43.1738	25.5344	29.0024	13.6575
35.8196	29.5985	36.1599	13.8305
31.5101	48.6523	22.9411	16.7871
45.7634	42.6591	23.0316	20.7277
47.7599			28.3909

## Sheet: Fig. 4c
Cas9 only	Tfap2c CRISPR
3.07641	1.22213
2.16432	1.40293
1.72038
	1.79538
1.69026
1.70801	1.53483
1.98258
	1.65403
2.86272
	1.38398
1.63697
	1.51774
1.83871
	1.93673
1.48974
	0.479333
2.7681
	0.561918
2.49937
	0.591711
2.20837
2.15611
2.50912
1.8169
2.21569
2.04139
2.44518
1.50218
1.71306
1.46941
2.30508
2.31716
1.92453
1.8427

## Sheet: Fig.4e
Ezrin	Tfap2c+Tead4
1.59994	2.88364
1.59994	4.91455
0.0154715
1.22102	5.01649
	6.46777
0.0191734	4.74024
1.48914	5.62853
0.0173274
1.40299	2.67995
	9.07843
0.0172209
1.83492	2.27778
	7.81648
0.0243112	1.70899
1.99149	5.67254
0.0152346	2.30303
1.02377	8.86869
	2.07256
0.0247505	11.8243
2.12295
	2.06383
0.0188573
2.43203
0.0210258
2.35489
0.025706
2.82476
0.0218243
2.35814
0.014422
1.49257
0.0255604
1.85332
2.51621
2.51621
2.97804
2.97804
0.0410959
2.93408
0.0502513
2.80653
0.0216707
1.53618
0.0327332

## Sheet: Fig.4g
Ezrin	TT
2.1628	2.40674
2.3123	3.69097
1.72636	7.47143
1.38431	2.36387
1.69252	7.20685
1.57164	6.5933
1.59074	4.27372
	5.21039
4.36735
2.25702	4.03404
	3.29065
1.34219
	3.83972
1.48903
	4.59453
1.72495
	2.99756
2.10793
	3.64819
2.39297
	2.3292
3.88936
3.21946
0.892179
1.73441
0.973642
1.82895
2.273
1.42728
2.0255
0.620873
1.05412
0.858783
2.32335
1.99821
