# Supplementary material for: Tead4 and Tfap2c generate bipotency and a bistable switch in totipotent embryos to promote robust lineage diversification
Source: Nat Struct Mol Biol. 2024 May 24;31(6):964–76. doi: 10.1038/s41594-024-01311-9 (PMC11189297; doi:10.1038/s41594-024-01311-9)
Supplement: Supplementary file 7 — Quantifications for Fig. 5. [file 41594_2024_1311_MOESM7_ESM.xlsx]

## Sheet: Fig. 5a
Deng et al., 2014
		Amot	Amotl2	Lats2
Zyogte		1.3654	0	0.179898
Early 2-cell		1.14534	0.0967104	0.666383
Mid 2-cell		3.33978	0.151962	0.36963
Late 2-cell		2.95666	0.0858273	2.53561
4-cell		1.63913	4.86537	4.4884
8-cell		6.65734	18.7191	8.16243
16-cell		12.3374	14.7768	7.97247
Early blastocyst		13.4736	20.9413	10.8871
Mid blastocyst		8.17193	19.7445	4.92101

## Sheet: Fig.5b
Amot
dsGFP	dsTfap2c	dsTead4	dsTfap2c+dsTead4
1.6222	0.367232	1.05803	0.567444
1.12975	0.216623	0.723191	0.374678
1.18449	0.650017	1.57665	0.333667
2.74416	0.474477	2.27338	0.377823
3.37924			0.764042
Amotl2
dsGFP	dsTfap2c	dsTead4	dsTfap2c+dsTead4
7.0141	9.02999	0.0351342	1.99286
5.98003	11.5295	0.0993932	1.68448
7.36584	15.4435	0.555984	2.07845
10.1373	21.838	0.327423	2.49449
9.94569			3.70018
Lats2
dsGFP	dsTfap2c	dsTead4	dsTfap2c+dsTead4
4.73529	6.66627	0.593853	3.76393
4.59254	6.23718	1.30982	2.42162
4.03288	3.49699	0.213388	2.17574
4.24885	5.08696	0.943805	1.38401
4.62113			2.22295

## Sheet: Fig.5d
Ctrl	dsTfap2c
0.524971	0.0298273
0.612364	0.0676626
0.185211	0.088946
0.380515	-0.0817644
-0.145751	0.0258184
-0.0107604	-0.229508
0.124239	-0.0631164
0.0359562	-0.0585389
0.25	-0.20748
	-0.191304
-0.122165	0.209531
-0.0698851	0.115909
0.64678	-0.739414
0.0759599
	0.0303207
0.12747
	0.230061
0.548663	-0.280566
0.394464
	-0.0748691
0.067217
	-0.0519385
-0.21381

## Sheet: Fig.5f
Cas9 only	Tfap2c CRISPR
	0.872608
	0.64892
	0.792617
	0.75
1.27439
	0.923603
1.01568
	0.945205
0.421493
	0.725907
1.01099
	0.86249
1.16008
	0.747995
1.00332
	0.737317
0.947917
	0.723231
1.14434
	0.980576
0.968347
	0.917629
0.984039
	0.955997
0.924078
	1.10426
1.03115
	0.826117
0.897445
	0.943574
0.795374
	0.834917
0.989494
0.761925
1.00592
1.04001
0.969439
0.989555
1.10786
0.915017
0.933028
1.07922
1.13373
0.883575
1.05088
0.996452
0.906596
0.957523
1.07624
1.0151
1.1329
1.04626
1.16009
1.06922
1.03778
1.07876
0.978505
1.20976
0.960388
0.989328
1.03225
1.13316
1.01617
1.04727
0.865019
0.992695
1.11912
1.24492
1.01242
1.01551
0.606348
1.07804
1.18131
1.15773
0.892835
0.896806
0.907641
0.988268
1.30224
1.24372

## Sheet: Fig.5h
Ezrin	Tfap2c
1.32952	3.24981
	6.46265
3.2769
	5.08916
-0.165054
	6.97546
1.27928
0.450457	1.08399
1.01827
	12.9561
0.293143
	4.63844
0.917972
	4.11484
0.426354
	2.18195
0.813596
6.22823
0.935295

## Sheet: Fig.5n
Ezrin	Tead4
0.995006	1.91574
0.751827	2.03808
	1.32573
0.781862
	0.885688
0.946587
	1.04457
1
	1.33909
0.856702
	1.69248
1.21479	1.96235
0.965333	1.74409
0.95777	1.02187
0.85333	1.89303
	1.22337
	1.06925
	1.58143
	1.04601
	0.949544

## Sheet: Fig.5j
dsGFP	dsTead4
0.862278	0.44587
0.955893
	0.647924
0.939379
0.754694	0.886146
1.21915
	0.496145
0.966507
	0.491741
1.04356
	0.446598
0.908427
	0.283999
	0.616756

## Sheet: Fig.5l
Cas9 only	Tead4 CRISPR
0.749934	0.408663
0.676615	0.325492
0.509337	0.451204
0.704946	0.380407
0.782453	0.585362
0.71284	0.5167
	0.519603
0.690224
0.832522	0.437804
0.771359	0.527057
0.676041
	0.32545
0.707288
	0.28817
0.704996	0.241076
0.605329	0.46703
0.684011
	0.61034
0.694562
	0.282911
0.659356
	0.782159
0.762274
	0.479324
0.609049
0.660586	0.265026
	0.348653
0.768409
	0.27005
0.706323
	0.55571
0.755143
	0.532982
0.608069
0.668051	0.300499
0.621963
	0.223235
0.527435
	0.326888
0.62336
0.717006	0.735894
0.548645	0.582099
0.57453	0.564054
0.503442
	0.700974
0.658369	0.717603
0.715799	0.9131
0.647978	0.772217
0.594738	0.419371
	0.542642
0.613794
	0.487244
0.714652
	0.547165
0.774156
	0.593366
0.732183
0.700376	0.623105
0.644568	0.748915
0.596527	0.589262
	0.746713
0.564491
	0.690396
0.772804
0.638925	0.337079
0.751335	0.330448
0.697958	0.312893
0.668111	0.424504
0.735894	0.396769
0.582099	0.447523
0.564054	0.424978
	0.345503
0.659355
	0.59881
0.751176
0.713555	0.303205
0.635174	0.365339
	0.420716
0.606475
	0.288465
0.610692
	0.584919
0.741066
	0.608392
0.510984
	0.370354
0.734788
	0.409186
0.611046
	0.337745
0.553089
	0.427899
0.519329
	0.323948
0.56717	0.296113
0.622059	0.33845
0.551604
	0.548445
0.461311
	0.506452
0.703645	0.609776
0.698844	0.289821
0.668951
0.666059
0.549697
0.741205
0.576865
0.463777
0.663735
0.603741
0.617738
0.716812
0.688927
0.740945
0.700281
0.656328
0.601581
0.534372
0.57377
0.543492
