# Supplementary material for: Tead4 and Tfap2c generate bipotency and a bistable switch in totipotent embryos to promote robust lineage diversification
Source: Nat Struct Mol Biol. 2024 May 24;31(6):964–76. doi: 10.1038/s41594-024-01311-9 (PMC11189297; doi:10.1038/s41594-024-01311-9)
Supplement: Supplementary file 8 — Quantifications for Fig. 6. [file 41594_2024_1311_MOESM8_ESM.xlsx]

## Sheet: Fig.6a
Tfap2c						Tead4
normalised reads count						normalised reads count
Zygote	4-cell stage	8-cell stage	Compacted Morula			Zygote	4-cell stage	8-cell stage	Compacted Morula
0.119		129.273	78.634			5.795	15.375		206.548
0.504		139.046	68.13			6.018	16.887	24.505	160.963
0.029		72.305	47.155			7.103	19.043	17.848	118.501
		87.535	44.604				11.467	9.916	55.669
		129.077	87.915				14.71	24.035	162.139
		107.275	51.555				15.234	45.109	234.764
	0.495	78.92	19.606				10.092	24.157	151.189
	0.192	107.097	92.379				16.319	24.118	154.77
	0.589	45.607	31.354				10.941	13.251	141.232
	0.01	40.41	23.795				12.351	6.657	164.087
	3.304	36.863	43.996					5.348	163.97
	0.211	82.591	19.414					14.1	187.187
	1.992	33.978	42.107					6.588	277.363
	0.115	21.522	119.891					5.075	171.539
	1.592	61.911	79.635					13.516	172.577
	0.631	35.56	42.845					19.247	195.11
			41.063					5.855	294.923
			51.905						261.451
			46.257						286.401
			73.998						228.054
			30.864						271.568
			37.674						130.564
			9.318						260.211
			86.023						228.839
			20.72						138.228
			35.324						164.686
			19.093						112.59
			46.157						111.502
			29.893						106.016

## Sheet: Fig.6d
Amot	Normalised reads count
	Mouse	Human
Zygote	1.03	27.62
4-cell	0.6	26.46
8-cell	5.46	2.34
Compacted Morula	9.82	9.84

## Sheet: Fig.6c
Gata3	Normalised reads count
	Mouse	Human
4-cell mouse	1.48044
8-cell mouse	8.71768
16-cell mouse	21.1827
4-cell human		0.31423
8-cell human		1.01937
compacted morula human		19.9449

## Sheet: Fig.6e
Amotl2	Normalised reads count
	Human	Mouse
Zygote	0.02	0
4-cell	0	3.7
8-cell	0	12.36
Compacted Morula	10.71	10.22

## Sheet: Fig.6f
Lats2	Normalised reads count
	Mouse	Human
Zygote	0.18	27.62
4-cell	1.68	26.46
8-cell	4.04	2.34
Compacted Morula	4.97	6.02
