# Supplementary material for: Tead4 and Tfap2c generate bipotency and a bistable switch in totipotent embryos to promote robust lineage diversification
Source: Nat Struct Mol Biol. 2024 May 24;31(6):964–76. doi: 10.1038/s41594-024-01311-9 (PMC11189297; doi:10.1038/s41594-024-01311-9)
Supplement: Supplementary file 9 — Quantifications for Extended Data Fig. 1. [file 41594_2024_1311_MOESM9_ESM.xlsx]

## Sheet: Fig.S1b
Total cell number			Sox17+Nanog			Cdx2+
Ezrin only	TTRhoA		Ezrin only	TTRhoA		Ezrin only	TTRhoA
46	65		35	56		11	9
62	60		41	45		21	15
64	30		38	26		26	4
58	83		42	56		16	27
38	49		30	41		8	8
69	49		48	45		21	4
19	64		16	53		3	11
75	65		47	51		28	14
	62		49	46			16
79	16		41	16		30	0
58	23		48	23		17	0
58	58		43	50		10	8
54	38		49	32		11	6
55	61		52	47		6	14
54	28		47	25		2	3
73	15		35	15		26	0
45			26			10
35			49			9
56			61			7
87						26
