# Supplementary material for: Tead4 and Tfap2c generate bipotency and a bistable switch in totipotent embryos to promote robust lineage diversification
Source: Nat Struct Mol Biol. 2024 May 24;31(6):964–76. doi: 10.1038/s41594-024-01311-9 (PMC11189297; doi:10.1038/s41594-024-01311-9)
Supplement: Supplementary file 10 — Quantifications for Extended Data Fig. 4. [file 41594_2024_1311_MOESM10_ESM.xlsx]

## Sheet: Fig.S4c
Ezrin only	Ezrin-RFP+TTRhoA Polar	Ezrin-RFP+TTRhoA Apolar
1.04005	1.70805	2.63152
1.01063
0.82148
1.06309
0.275553
0.763398
0.831588
0.546697		2.38827
0.810335
0.875015
1.28397	3.38537
1.12455	2.52574
0.813319
		6.08763
	11.6473	4.05742
	3.2556
		0.516325
	2.82738
		0.477693
	0.614259
	1.78659
		9.78159
	0.937454
		5.00905
	3.71494
		0.0253878
	0.0210596
		0.509511
	2.97051
	1.11777
		5.76884
	3.63244
	9.08463

## Sheet: Fig.S4d
dsGFP	dsTfap2c	dsTead4	dsTfap2c+dsTead4
0.0625738	0.0317427	0	0
0.0955802	0.033271	0	0
0.0315968	0	0.0311511	0.0261666
0.202173	0.115735	0.065518	0
0.341175			0.0297009

## Sheet: Fig.S4f
dsGFP	dsTfap2c+dsTead4
0.0279418
0.0542475
0.0562989
0.0395578
0.102485
0.132283
0.0718528
0.049702
0.044436
0.0368558
0.0654554
0.0636596
0.0868842
0.0625563
	0.0330561
0.0313496
	0.0430298
0.161459	0.0384708
0.0703242	0.0411728
0.442627	0.0466016
0.344882
	0.0231654
0.103651
	0.0245788
0.185857
	0.0298964
0.045323
	0.0305575
0.0345551
	0.0364083
	0.034369
	0.0543478
	0.0376586
	0.0430924
	0.0437152
	0.0433364
	0.0520254
	0.0245232
	0.0288978
	0.030188
	0.02608
	0.0396138
	0.0456407
	0.0580297
	0.0373629
	0.0456053
	0.0439781
	0.0710133
