# Supplementary material for: Tead4 and Tfap2c generate bipotency and a bistable switch in totipotent embryos to promote robust lineage diversification
Source: Nat Struct Mol Biol. 2024 May 24;31(6):964–76. doi: 10.1038/s41594-024-01311-9 (PMC11189297; doi:10.1038/s41594-024-01311-9)
Supplement: Supplementary file 11 — Quantifications for Extended Data Fig. 6. [file 41594_2024_1311_MOESM11_ESM.xlsx]

## Sheet: Fig.S6b
Ezrin only	siKlf5	TT	TT+siKlf5
	0.197952
1.06074		0.929273	0.0840376
	0.154689
1.07283		0.910413
			0.192711
	0.209739
0.75523		1.00304
			0.212567
1.12717
	0.119117	1.4754
0.641911			0.113638
		1.5981
	0.224623
			0.148138
		0.743725
	0.70987
		1.08885
	0.225898
	0.160734
	0.334627

## Sheet: Fig.S6c
Ezrin	TT	siKlf5	TT+siKlf5
1.03346	33.4462	3.72414	1.46723
0.480732			1.86373
	30.6626	1.09239
0.803316	19.9728
			15.3847
		1.22314
	25.5771
36.6829			38.3844
	0.127352		29.2794
1.19445
		2.45876
	11.4926		28.8692
0.892856
	13.8427		26.2199
		16.6083
0.91994
	17.4367
			19.3532
		0.872588
0.193213
0.204408	14.6781
		1.04025
0.191477			41.3367
0.225554
		1.68002
0.0551143	6.10751
0.0729217
0.329532	34.0029
0.25889
		1.44733	1.44733
0.260632
0.259899	33.6546
		0.996453	0.996453
0.256174
0.30951

## Sheet: Fig.S6d
Deng et al., 2014		Mob1	NF2	Yap1	Wwtr1(Taz)					Amolt1	Lats1
Zyogte		11.545	21.4486	294.834	0.980988			Zyogte		3.40875	3.02343
Early 2-cell		19.9042	16.0513	309.01	0.776503			Early 2-cell		2.23727	2.4856
Mid 2-cell		13.6932	26.1202	265.827	26.5203			Mid 2-cell		0.970867	1.47995
Late 2-cell		19.9526	28.5445	173.769	24.785			Late 2-cell		0.689622	1.61366
4-cell		7.2163	76.0292	59.4569	17.2476			4-cell		0.00914809	6.59143
8-cell		11.9961	24.6755	27.7814	44.0317			8-cell		0.144004	3.163
16-cell		5.44428	24.7617	34.4614	32.7258			16-cell		0.337715	1.82615
Early blastocyst		1.47043	12.2773	22.8804	19.3743			Early blastocyst		0.195953	1.78087
Mid blastocyst		4.75817	21.718	31.325	17.603			Mid blastocyst		0.143135	1.7515
